# Supplementary material for: Impact of euploid blastocyst developmental stage and morphological grading on pregnancy outcomes in young recurrent pregnancy loss patients: association with parental chromosomal status
Source: Front Endocrinol (Lausanne). 2025 Sep 19;16:1644773. doi: 10.3389/fendo.2025.1644773 (PMC12490980; doi:10.3389/fendo.2025.1644773)
Supplement: Supplementary file 1 [file Table1.xlsx]

## Sheet: BCT Types
Supplementary Table 1 Classification of Balanced Chromosomal Translocations in the Study Cohort
Female translocation carriers	Male translocation carriers
45,XX,rob(13;15)(q10;q10)	45,XY,rob(13;14)(q10;q10)
45,XX,rob(14;22)(q10;q10)	45,XY,rob(15;22)(q10;q10)
45,XX,rob(14;21)(q10;q10)	45,XY,rob(13;14)(q10;q10)
45,XX,rob(13;14)(q10;q10)	45,XY,rob(13;14)(q10;q10)
45,XX,rob(21;22)(q10;q10)	45,XY,rob(14;21)(q10;q10)
45,XX,rob(14;15)(q10;q10)	45,XY,rob(14;21)(q10;q10)
45,XX,rob(14;21)(q10;q10)	45,XY,rob(13;14)(q10;q10)
45,XX,rob(14;21)(q10;q10)	45,XY,rob(13;14)(q10;q10)
45,XX,rob(14;21)(q10;q10)	45,XY,rob(13;14)(q10;q10)
45,XX,rob(13;14)(q10;q10)	45,XY,rob(13;14)(q10;q10)
45,XX,rob(13;15)(q10;q10)	46,XY,t(7;12)(q36;q24.1)
45,XX,rob(13;14)(q10;q10)	46,XY,t(2;8)(p23;q22)
45,XX,rob(13;14)(q10;q10)	46,XY,t(11;22)(q23;q11.2)
45,XX,rob(13;15)(q10;q10)	46,XY,t(6;9)(q21;q22)
45,XX,rob(14;21)(q10;q10)	46,XY,t(3,9)(q13.2;p13)
45,XX,rob(13;14)(q10;q10)	46,XY,t(3,7)(p23;q34)
45,XX,rob(13;14)(q10;q10)	46,XY,t(1;2)(q23.1;q33)
45XX,rob(14;22)(q10;q10)	46,XY,t(3;7)(p25;p15)
45,XX,rob(13;14)(q10;q10)	46XY,t(7,12)(p21;p11.2),Yqh-
45,XX,rob(15;22)(q10;q10)	46,XY,t(6;18)(q23.3;q11.2)
45,XX,rob(14;21)(q10;q10)	46,XY,t(7;13)(p14;q13)
45,XX,rob(13;14)(q10;q10)	46,XY,t(8;15)(p11.2;q15)
45,XX,rob(13;14)(q10q10)	46,XY,t(14;18)(q11.2;q11.2)
45,XX,rob(21;22)(q10;q10)	46,XY,t(14;18)(q11.2;q11.2)
46,XX,t(7;16)(p22;q22)	46,XY,t(10;15)(p13;q22)
46,XX,t(2;15)(p13;q15)	46,XY,t(5;15)(q13;q15)
46,XX,t(11;22)(q23,q11.2)	46,XY,t(5;15)(q13;q15)
45,XX,t(2;11)(p22;q23)	46,XY,t(1;3)(q31;q22)
46,XX,t(12;15)(q24.1;q15)	46,XY,t(8;21)(p11.2;q22)
46,XX,t(7;8)(p10;q10)	46,XY,t(1;4)(p36;p14)
46,XX,t(7;18)(p13;q23),inv(9)(p11q13)	46,XY,t(5;20)(q13;p13)
46,XX,t(11;17)(q13;q21)	46,XY,t(4;21)(q12;q22)
46,XX,t(2;7)(q37.2q36)	46,XY,t(5;11)(q33;p15.1)
46,XX,t(5;18)(q33;q21.1)	46,XY,t(1;6)(q44;p23)
46,XX,t(10;14)(q11.2;q22)	46,XY,t(4;13)(p15.2;q22)
46,XX,t(3;11)(p21;q24)	46,XY,t(2;13)(q31;q32)
46,XX,t(5;6)(p15.1;q21)	46,XY,t(5;7)(q35;q22)
46,XX,t(8;15)(q13;q15)	46,XY,t(5;6)(q13;q21)
46,XX,t(6;15)(q25;q21.1)	46,XY,t(6;18)(p21.1;q21.1)
46,XX,t(6;15)(q25;q21.1)	46,XY,t(2;5)(q36;q35)
46,XX,t(3;5)(q12;q13)	46,XY,t(15;19)(q13;p11)
46,XX,t(6;10)(p22.2;q26)	46,XY,t(4.6)(q33.p21)
46,XX,t(5;6)(p13;q21)	46,XY,t(8;21)(q13;q11.2)
46,XX,t(5;6)(q34;p23)	46,XY,t(8;22)(q22;p11.2)
46,XX,t(7;16)(q22;q22)	46,XY,t(16;20)(q24;q11.2)
46,XX,t(7;16)(q22;q22)	46,XY,t(7;12)(q36;q24.1)
46,XX,t(2;15)(p13;q15)	46,XY,t(15;20)(q21;p13)
46,XX,t(9;19)(q33;q13.4)	46,XY,t(1;15)(p13;q15)
46,XX,t(8;21)(q11;q11)	46,XY,t(15;17)(q11.2;q11.2)
46,XX,t(20;22)(p11.2;q13)	46,XY,t(2;11)(p13;q25)
46,XX,t(3;7)(q21;p15)	46,XY,t(2;6)(p21;p21.3)
46,XX,t(5;15)(q33;q14)	46,XY,t(14;16)(q22;p11.2)
46,XX,t(11;22)(q23;q11.2)	46,XY,t(1;4)(q32.1;p15.2)
46,XX,t(8;12)(p10;p10)	46,XY,t(1;4)(q32.1;p15.2)
46,XX,t(1;13)(q41;q22)	46,XY,t(2;11)(q32;q24)
46,XX,t(1;4)(q21;q21)	46,XY,t(3;11)(q26.2;q13)
46,XX,t(1;4)(q21;q21)	46,XY,t(14;15)(q32;q11.2),inv(9)(p11q13)
46,XX,t(7;12)(q11.2;q15)	46,XY,t(7;10)(p11.2;q24)
46,XX,t(7;12)(q11.2;q15)	46,XY,t(5;12)(q13;p11.2)
46,XX,t(11;17)(q23;p13)	46,XY,t(1;9)(p36.3;q22)
46,XX,t(6;13)(p11.2;q14)	46,XY,t(4;12)(q31.1;q24.1)
46,XX,t(4;20)(p15.2;p11.2)	46,XY,t(8;11)(q22;q23)
46,XX,t(10;15)(q11.2;q15)	46,XY,t(6;11)(p25.1;q23.3)
46,XX,t(2;15)(q23;q26.1)	46,XY,t(11;15)(q23;q13)
46,XX,t(2;13)(p13;q32)
46,XX,t(10;13)(q24;q32)
46,XX,t(3;8)(p23;q22.3)
46,XX,t(3;8)(p23;q22.3)
46,XX,t(11;14)(q13.3;q32）
46,XX,t(7;10)(p22;p11.2)
46,XX,t(4;7)(q21;q32)
46,XX,t(1;7)(q42.1;p21)
46,XX,t(1;14)(q42;q24.3)
46,XX,t(10;15)(q22;q24)
46,XX,t(3;13)(q27;q22)
46,XX,t(6;21)(q15;p11.2)
46,XX,t(11;20)(q23.3;p11.2)
46,X,t(X;7)(p11.4;p22)
46,XX,t(1;4)(q32;q13)
46,XX,t(1;4)(q42;p14)
46,XX,t(7;13)(q31.3;q21.3)
46,XX,t(1;2)(p10;q10)
46,XX,t(7;9)(q22;q22.3)
46,XX,t(8;11)(q24.1;q23.3)
46,XX,t(5;12)(p13.3;p13)
